# Supplementary material for: BiGG Models 2020: multi-strain genome-scale models and expansion across the phylogenetic tree
Source: Nucleic Acids Res. 2019 Nov 7;48(D1):D402–6. doi: 10.1093/nar/gkz1054 (PMC7145653; doi:10.1093/nar/gkz1054)
Supplement: gkz1054_Supplemental_Files [file gkz1054_supplemental_files.zip]

Archive with 2 entries (2 files):
- Supplementary legend.pdf
- SupplementaryTable1.pdf
